# Supplementary material for: Engineered virus-like particles for efficient in vivo delivery of therapeutic proteins
Source: Cell. 2022 Jan 20;185(2):250–265.e16. doi: 10.1016/j.cell.2021.12.021 (PMC8809250; doi:10.1016/j.cell.2021.12.021)
Supplement: Table S2. Sequences of protospacers, primers, and amplicons used for high-throughput sequencing analyses, related to Figures 1, 2, 3, 4, 5, 6, and 7 [file mmc2.xlsx]

## Sheet: Sheet1
Name	Protospacer sequence	HTS_fwd	HTS_rev	Amplicon
HEK2	GAACACAAAGCATAGACTGC	ACACTCTTTCCCTACACGACGCTCTTCCGATCTNNNNCCAGCCCCATCTGTCAAACT	TGGAGTTCAGACGTGTGCTCTTCCGATCTTGAATGGATTCCTTGGAAACAATGA	TGAATGGATTCCTTGGAAACAATGATAACAAGACCTGGCTGAGCTAACTGTGACAGCATGTGGTAATTTTCCAGCCCGCTGGCCCTGTAAAGGAAACTGGAACACAAAGCATAGACTGCGGGGCGGGCCAGCCTGAATAGCTGCAAACAAGTGCAGAATATCTGATGATGTCATACGCACAGTTTGACAGATGGGGCTGG
HEK3	GGCCCAGACTGAGCACGTGA	ACACTCTTTCCCTACACGACGCTCTTCCGATCTNNNNATGTGGGCTGCCTAGAAAGG	TGGAGTTCAGACGTGTGCTCTTCCGATCTCCCAGCCAAACTTGTCAACC	ATGTGGGCTGCCTAGAAAGGCATGGATGAGAGAAGCCTGGAGACAGGGATCCCAGGGAAACGCCCATGCAATTAGTCTATTTCTGCTGCAAGTAAGCATGCATTTGTAGGCTTGATGCTTTTTTTCTGCTTCTCCAGCCCTGGCCTGGGTCAATCCTTGGGGCCCAGACTGAGCACGTGATGGCAGAGGAAAGGAAGCCCTGCTTCCTCCAGAGGGCGTCGCAGGACAGCTTTTCCTAGACAGGGGCTAGTATGTGCAGCTCCTGCACCGGGATACTGGTTGACAAGTTTGGCTGGG
BCL11A enhancer	TTTATCACAGGCTCCAGGAA	ACACTCTTTCCCTACACGACGCTCTTCCGATCTNNNNGCCAGAAAAGAGATATGGCATC	TGGAGTTCAGACGTGTGCTCTTCCGATCTAGAGAGCCTTCCGAAAGAGG	GCCAGAAAAGAGATATGGCATCTACTCTTAGACATAACACACCAGGGTCAATACAACTTTGAAGCTAGTCTAGTGCAAGCTAACAGTTGCTTTTATCACAGGCTCCAGGAAGGGTTTGGCCTCTGATTAGGGTGGGGGCGTGGGTGGGGTAGAAGAGGACTGGCAGACCTCTCCATCGGTGGCCGTTTGCCCAGGGGGGCCTCTTTCGGAAGGCTCTCT
mDnmt1	AACAGCTCTGAACGAGACCC	ACACTCTTTCCCTACACGACGCTCTTCCGATCTNNNNCCTTCGGGCATAGCATGGTC	TGGAGTTCAGACGTGTGCTCTTCCGATCTTATATGCCTCGGCATCGGTCC	TATATGCCTCGGCATCGGTCCCGCCCCTCACCCCCACCCTGCGTGGCACCTACCGCCTGCGGACATGGTCCGGGAGCGAGCCTGCCGGGGAGGCAAGCGCAGGCACTCGGGCTGGAGCTGTTCGCGCTGGCATCTTGCAGGTTGCAGACGACAGAACAGCTCTGAACGAGACCCCGGCTTTTTCGCGCGCGCGGAAACCAATTGGGAGGGGGCGGCGCAAGCGGAAGCAGCATGTACCACACAGGGCAAGAGAGTGGGGGAAGACCATGCTATGCCCGAAGG
BCL11A off-target 1	CCTATCACTGGCTCCAGGAA	ACACTCTTTCCCTACACGACGCTCTTCCGATCTNNNNACCTGTGGGCATCCTGAGTTGC	TGGAGTTCAGACGTGTGCTCTTCCGATCTTCACGGCCCCACTCCTCTCA	ACCTGTGGGCATCCTGAGTTGCTTCTGATGTCCCACCCATCACCTTGACCTGCTCAGAGCAGAGCATTGTTCTGAAATCTGAGGCATTGTCCTGCCCACTGGCCTATCACTGGCTCCAGGAAGGGCCTAGTGTCTCTGACCAGCTCTAGATCACCTCCTCCTCCTCCTGAGCCCTGTACGTTGCCAGGCTGATGAGAGGAGTGGGGCCGTGA
BCL11A off-target 2	CTTATCATAGGCCCCAGGAA	ACACTCTTTCCCTACACGACGCTCTTCCGATCTNNNNCTTGGCGCAGTTCCTGTGTATG	TGGAGTTCAGACGTGTGCTCTTCCGATCTTACATGCTGTGAGAAAATGAAGTGT	CTTGGCGCAGTTCCTGTGTATGGATATTCTTACAGAATCGCTACTCTCCCTCTCCTTTGAGCTGGCCTAGCTTTGGCTTATCATAGGCCCCAGGAAAGGCCAGGGGACTGGGGTACCGGTTAGAGGGATATAAAAGTTCATTCTGCCTTGTACGTATGTTTAATTGATTAGAACACTTCATTTTCTCACAGCATGTA
HEK2 off-target 1	GAACACAATGCATAGATTGC	ACACTCTTTCCCTACACGACGCTCTTCCGATCTNNNNGTGTGGAGAGTGAGTAAGCCA	TGGAGTTCAGACGTGTGCTCTTCCGATCTACGGTAGGATGATTTCAGGCA	GTGTGGAGAGTGAGTAAGCCAGAACACAATGCATAGATTGCCGGTAAATAGGTTTAGATTCATCCATTTTTAAAAAATGGTGTGGGAGCATTAAATATGTATATAGTAGATATGGAAAAATGATTCTCATAATAACTGACATTTCTGTTTCACAAGAAAATTATTTTACATTATATGTATATTTTACATAAATTATACATAGTCATTTAAAAAGCTCAAATAGTGCAAAAACAATATGGAGAATTGCCTGAAATCATCCTACCGT
HEK3 off-target 1	CACCCAGACTGAGCACGTGC	ACACTCTTTCCCTACACGACGCTCTTCCGATCTNNNNTCCCCTGTTGACCTGGAGAA	TGGAGTTCAGACGTGTGCTCTTCCGATCTCACTGTACTTGCCCTGACCA	TCCCCTGTTGACCTGGAGAAGCATGAACCAGTCAAAAAGTTTAAAGACAAGAGCATTAACTGCACCAGTGGGCAGCTCAGCTCAGACACCAGTAGCGTGGGCACCCAGACTGAGCACGTGCTGGAGCCCAAGAAATGCAGAGACCTGTGCACCTCTGGTCAGGGCAAGTACAGTG
HEK3 off-target 2	GACACAGACTGGGCACGTGA	ACACTCTTTCCCTACACGACGCTCTTCCGATCTNNNNTTGGTGTTGACAGGGAGCAA	TGGAGTTCAGACGTGTGCTCTTCCGATCTCTGAGATGTGGGCAGAAGGG	TTGGTGTTGACAGGGAGCAACTTCACAGTCCCAGGCATCAGGACACAGACTGGGCACGTGAGGGAAGCCCAAGGGAGAGGACTGGTGTAATCGAGGCTGACTCCACTTTTAATGTTTGACTGATGATAGGTTTCAAGTCTCACTAAGTCTCCTTCCCCTTCTGCCCACATCTCAG
HEK3 off-target 3	AGCTCAGACTGAGCAAGTGA	ACACTCTTTCCCTACACGACGCTCTTCCGATCTNNNNTGAGAGGGAACAGAAGGGCT	TGGAGTTCAGACGTGTGCTCTTCCGATCTGTCCAAAGGCCCAAGAACCT	TGAGAGGGAACAGAAGGGCTAAGACTAAAAGGAACAGAGGAGTTCATAGTGAGCGGTAAAGAGCTCAGACTGAGCAAGTGAGGGGCTCAGCCTCCCATGGAGGACAGGGGGCTGGGGCCCCTGGCTGATGTCTGGACTGAAGCCCCCACGCCCAGAGGTTCTTGGGCCTTTGGAC
dSaCas9 R-loop 1	GTGGTAGACAGCATGTGTCCTA	ACACTCTTTCCCTACACGACGCTCTTCCGATCTNNNNTGCAGTCTCCTGCTTCTCTG	TGGAGTTCAGACGTGTGCTCTTCCGATTGGTGGAGTGCTCTGTGTTTG	TGGTGGAGTGCTCTGTGTTTGTCTTTATAAACCCAGATGAGAGGATGAAGGCAACAAGCTTCTGTACCAACATACATGCCCCTTTGCCTCAAGTCTGGTTATTTTAGGGGGATGCTAGGTTGCTTTGGGTCTACCTTACTGAGAAAATGGCCCCAGGTCATTGTCATGTCCAGTTGTGGTAGACAGCATGTGTCCTAAAGGGTATATTCACATGCATGTGCAAAAATACAGGGGTCCTTCTAACCCTATCACAGAGAAGCAGGAGACTGC
dSaCas9 R-loop 2	ATTTACAGCCTGGCCTTTGGGG	ACACTCTTTCCCTACACGACGCTCTTCCGATCTNNNNGGACATTTCCACCGCAAAATG	TGGAGTTCAGACGTGTGCTCTTCCGATGCTACAGAAAGGTCAGCAGC	GCTACAGAAAGGTCAGCAGCTATATTTAACCTCAGACCAGGGTGCGGTGGGAGATCTGGTTTCCGGAAGACGGAATGGGGAGAAGGGCAGGTTCCCCGAGGCGCCCAGACACCCAATCCTCCCGGTGACATTTACAGCCTGGCCTTTGGGGTCGGGTCAACGCTAGGCTGGCAGGGGAAGGGCGGGGCCGTGAGGTGAGCCGGCGCTGCAGGAAGGGGCCACCACCAGAGGGGCCATTTTGCGGTGGAAATGTCC
dSaCas9 R-loop 3	GTGTCAGGTAATGTGCTAAACA	ACACTCTTTCCCTACACGACGCTCTTCCGATCTNNNNCTGCACCTAGCCTCCATGTC	TGGAGTTCAGACGTGTGCTCTTCCGATCTGCTGTGGCATCCAGAGACAT	AAGTGTTCAGCTGCTTTTCTTTCATTTATTCCACATATAATTACTATAATTGCTAAACATTTATTTAGTGTCAGGTAATGTGCTAAACAGAGAGTTACTGCTCAGACATGTAATAATAATAAATAACACATCAAATAACCATACCATTTTAAGCTGTAGTATTATGAAGGGAAATCTGGAGCAAAGAGAATAGACTGTAGGGAAACCAGTTAAGAAATAGGACATGGAGGCTAGGTGCAG
dSaCas9 R-loop 4	GGTGGAGGAGGGTGCATGGGGT	ACACTCTTTCCCTACACGACGCTCTTCCGATCTNNNNGGAGGTGGAGAGAGGATGT	TGGAGTTCAGACGTGTGCTCTTCCGATCTTCCTGAGGTCTAGGAACCCG	TTTGCTTATCCAGAAAAGGGAGTGATTGCTTCCAGGGGCCTCAGGGGAATAAATCATAGAATCCTGGACAAGGTTTGAAGGACAGGTAGGATTTGGGTGGGTGGAGGAGGGTGCATGGGGTCAGAATTGTAACCGAAAACTCATTCCAGGTGGATAGAGAAAATTTCTAGTGTTGTTGTTTTTAAACTATTTGGGGGACTGGCACAGACCCTTTTTGAATACCTGATGGGCTCACATTTCTGTCGAATCCCAG
dSaCas9 R-loop 5	TCTGCTTCTCCAGCCCTGGC	ACACTCTTTCCCTACACGACGCTCTTCCGATCTNNNNATGTGGGCTGCCTAGAAAGG	TGGAGTTCAGACGTGTGCTCTTCCGATCTCCCAGCCAAACTTGTCAACC	ATGTGGGCTGCCTAGAAAGGCATGGATGAGAGAAGCCTGGAGACAGGGATCCCAGGGAAACGCCCATGCAATTAGTCTATTTCTGCTGCAAGTAAGCATGCATTTGTAGGCTTGATGCTTTTTTTCTGCTTCTCCAGCCCTGGCCTGGGTCAATCCTTGGGGCCCAGACTGAGCACGTGATGGCAGAGGAAAGGAAGCCCTGCTTCCTCCAGAGGGCGTCGCAGGACAGCTTTTCCTAGACAGGGGCTAGTATGTGCAGCTCCTGCACCGGGATACTGGTTGACAAGTTTGGCTGGG
dSaCas9 R-loop 6	GATGTTCCAATCAGTACGCA	ACACTCTTTCCCTACACGACGCTCTTCCGATCTNNNNCATTGCAGAGAGGCGTATC	TGGAGTTCAGACGTGTGCTCTTCCGATCTGGGGTCCCAGGTGCTGAC	CATTGCAGAGAGGCGTATCATTTCGCGGATGTTCCAATCAGTACGCAGAGAGTCGCCGTCTCCAAGGTGAAAGCGGAAGTAGGGCCTTCGCGCACCTCATGGAATCCCTTCTGCAGCACCTGGATCGCTTTTCCGAGCTTCTGGCGGTCTCAAGCACTACCTACGTCAGCACCTGGGACCCC
COL7A1(R185X)	CAACTCACTTCAGCTCCTCA	ACACTCTTTCCCTACACGACGCTCTTCCGATCTNNNNCTGGTGGACACAGCTG	TGGAGTTCAGACGTGTGCTCTTCCGATCTAGCAGTCGTGCACAC	CTCTCCGGGAAACGAGGGGCAGTAGTGTCCTCAAGATGCTGAAGTCATTGACGAAGAAGAAGAAGTCACTGGTGGGCTGTGAGGCAACTCACTTCAGCTCCTCAGGGTCAGCATTCTTGATCCCTGAAGTGACGACCCATCAGGACTCAGTCACCCACATGCTCTCTGACTGCCCCCACCCCCCAGCTGACCTGTCACTCCTGCTCGGTCCTTACCCACAGCAAATAGCTTGACCCCCTGCCCCTTCAGCCTTTGGGCAGCTGTGTCCACCAG
Idua(W392X)	ACTCTAGGCAGAGGTCTCAA	ACACTCTTTCCCTACACGACGCTCTTCCGATCTNNNNTTAGGGTAGGAAGCCAGATGCTA	TGGAGTTCAGACGTGTGCTCTTCCGATCTGTGTGCGTGGGTGTCATC	TTAGGGTAGGAAGCCAGATGCTAGGTATGAGAGAGCCAACAGCCTCAGCCCTCTGCTTGGCTTATAGATGGAGAACAACTCTAGGCAGAGGTCTCAAAGGCTGGGGCTGTGTTGGACAGCAATCATACAGTGGGTGTCCTGGCCAGCACCCATCACCCTGAAGGCTCCGCAGCGGCCTGGAGTACCACAGTCCTCATCTACACTAGTGATGACACCCACGCACAC
B2M	CTTACCCCACTTAACTATCT	ACACTCTTTCCCTACACGACGCTCTTCCGATCTNNNNTGTCTTTCAGCAAGGACTGGTCT	TGGAGTTCAGACGTGTGCTCTTCCGATCTGGGACTCATTCAGGGTAGTATGGC	GGGACTCATTCAGGGTAGTATGGCCATAGACCTTTTTTATATCAAAGCAGCTTTATGATATGACTACTCATACACAACTTTCAGCAGCTTACAAAAGAATGTAAGACTTACCCCACTTAACTATCTTGGGCTGTGACAAAGTCACATGGTTCACACGGCAGGCATACTCATCTTTTTCAGTGGGGGTGAATTCAGTGTAGTACAAGAGATAGAAAGACCAGTCCTTGCTGAAAGACA
CIITA	CACTCACCTTAGCCTGAGCA	ACACTCTTTCCCTACACGACGCTCTTCCGATCTNNNNAGGCATGCAAGTTTGGTCCTGA	TGGAGTTCAGACGTGTGCTCTTCCGATCTCCCTGCAGCCAGCACGATGT	CCCTGCAGCCAGCACGATGTGGGTTCCCTGCGCTCTGCAGCCCCCCAGCTCAGCACCTGACCGGTATCCGGGGCCCCACTCACCTTAGCCTGAGCAGGGATGCAGCGAGCGAAGGCAGGGCCTCGGCGAGTTTGTAGGCACCCAGGTCAGTGATGTTGTTCTGGGACAGACTGCGGGGACACAGTGAGGGGGAGGGCTCAGGACCAAACTTGCATGCCT
mPcsk9	CCCATACCTTGGAGCAACGG	ACACTCTTTCCCTACACGACGCTCTTCCGATCTNNNNGGCTGCACTTAGAGACCACC	TGGAGTTCAGACGTGTGCTCTTCCGATCTATGAAGAGCTGATGCTCGCC	GGCTGCACTTAGAGACCACCAGACGGCTAGATGAGCAGAGAAGACCCCCGAAGAGCATCACCCCAACCCCAAAGCAACGCCGTTGCCTGGCACCCATACCTTGGAGCAACGGCGGAAGGTGGCGGTGGCCACATGTGCGGCCTCATCAGCCAGGCCATCCTCCTGGGACGGGAGGGCGAGCATCAGCTCTTCAT
mPcsk9 OT1	CCCCTACCTTGGGGCAACAG	ACACTCTTTCCCTACACGACGCTCTTCCGATCTNNNNAAGTATGTTGGGACCCTTGGCTGG	TGGAGTTCAGACGTGTGCTCTTCCGATCTTGGCCTGTTCTACTGACTATGGGG	AAGTATGTTGGGACCCTTGGCTGGGCTTCTTGCCCTCTCTAGAACCAAGATGTCACTTCTGCACACCAAGAGCTACCCCTACCTTGGGGCAACAGTGGAAGCCATGGCTGGAGAAAGCAAACAATTCCTGAAGGTGACAGATTCTCCTGGGAAGGGACTTAGCCCCATAGTCAGTAGAACAGGCCA
mPcsk9 OT2	ACCATACCTAAGAGCAAACT	ACACTCTTTCCCTACACGACGCTCTTCCGATCTNNNNGACAGACACAGGGAAGCCTTGGG	TGGAGTTCAGACGTGTGCTCTTCCGATCTAACCTTCCAGGAGAGAGAAACCTGT	GACAGACACAGGGAAGCCTTGGGGAGCCGGAGGCTTGGCCAGGAGCTCAGGGGTCCCTGGGCAGATGCTCACACTGGGCAGAAGGTCACACCATACCTAAGAGCAAACTGGGGCCCAAACGACTGAGTGTTGCTGAGAGCCATCCTTGGCTCATTCTCAAAAAACAGGTTTCTCTCTCCTGGAAGGTT
mPcsk9 OT3	CCCACCCTTTGGAGAACGG	ACACTCTTTCCCTACACGACGCTCTTCCGATCTNNNNTGGCAAGGGACAGGGTCAGC	TGGAGTTCAGACGTGTGCTCTTCCGATCTAGCTGGTGGCAGAGGTGTGG	TGGCAAGGGACAGGGTCAGCTCTTCACTCCCATTCCATCTGGGGCAGCTCACCTGCATCCAAGCCAATAGAGACAGCCCTACTGTGTTGCTCAGTTGAGGTACGGGGCCCACCCTTTGGAGAACGGTGGGGGTGGGAGCTATGCCAACACTTCTGCTCTAACACCCTCACAGCTAGCTCACCCACACCTCTGCCACCAGCT
mPcsk9 OT4	CCCAGCCTTGGGGCAACGG	ACACTCTTTCCCTACACGACGCTCTTCCGATCTNNNNTTCAAGCAATCACGAGACACTCAG	TGGAGTTCAGACGTGTGCTCTTCCGATCTCCCACCACCCAGCAGCTTTATTG	TTCAAGCAATCACGAGACACTCAGTTTGGATCCCCAGAGCCCACATAAAAGATCAGACACAGAGTGCATGCCTGTAACCCCAGCCTTGGGGCAACGGAGGCTCTGAAGCTCGTCGGTTAGCCAGCTGAAGCATATCCATGAGGTTTAGTGTTGGAGCCTGTCTCAATAAAGCTGCTGGGTGGTGGG
mPcsk9 OT5	CACATATCTAGGAGCAAGG	ACACTCTTTCCCTACACGACGCTCTTCCGATCTNNNNTCTCAGGCGACCTGGTTTCTGC	TGGAGTTCAGACGTGTGCTCTTCCGATCTTCTGCCAGATGCGTCCGATCA	TCTCAGGCGACCTGGTTTCTGCAAAGGGCAGGGTTGGCTTTATGCTGAGTCCTACAGATCTTAGACCCCCCCCCCCAAACTTAAACACATATCTAGGAGCAAGGAGGGGTCATGAAAAGATAGAGCCTGCTTTGGCAGACTATAGAACAGAACACTAAGGATTTAACTTACTAGTGAAATGATCGGACGCATCTGGCAGA
mPcsk9 OT6	CCCACACCCGGAGCAACGG	ACACTCTTTCCCTACACGACGCTCTTCCGATCTNNNNGCCAGCCCTGCCTGGAAGTTAG	TGGAGTTCAGACGTGTGCTCTTCCGATCTTGACCTCCGGGATTCTCAGCCC	GCCAGCCCTGCCTGGAAGTTAGCCATGGAGGATGGAGCTGAACTTGACCTTTGCGGTTCACAGCCCACACCCGGAGCAACGGGGAGGTCGTCGTGAGCCCAGTCAGTCGTTTGGTTGCAAAGAACTTTTTAATAAGGGAAGTTTTCAGTCATGGAATGAGAGGTGAGGTGAAGTGGGCTGAGAATCCCGGAGGTCA
mPcsk9 OT7	TCCATACCCGGAGCAACGA	ACACTCTTTCCCTACACGACGCTCTTCCGATCTNNNNGCTTCCTGTCTGCAATTGGGGTCT	TGGAGTTCAGACGTGTGCTCTTCCGATCTAGTAGGTTGCGGGGCTCAGGA	GCTTCCTGTCTGCAATTGGGGTCTTTGTTGTCCTTCTGGCTGTCCTTCTCCTCTTCATCAACAAGAAGCTATGCTCTGAAAACCTAAGAGGGCATCCATACCCGGAGCAACGAGGGAAGAGAAAGCACTCGAGAGACAAGACTGGAGGCCACACAGGAACTGGTAAGCACCATGCTTTATGTTTTCCTGAGCCCCGCAACCTACT
mPcsk9 OT8	TTCATCCTTGGAGCAACGG	ACACTCTTTCCCTACACGACGCTCTTCCGATCTNNNNCCAGCAGGTCCCCAGTGACG	TGGAGTTCAGACGTGTGCTCTTCCGATCTTACCCACCTGGGTGTGTCCA	CCAGCAGGTCCCCAGTGACGCAAGCCAGCAGGGGGTGGGAAGCTTCAGGAGAAAAGGACATGGAGCAGTAGGGTATGACATTCAAAGCCTGACAGCGTCTCTACCAGCCCTTCATCCTTGGAGCAACGGTGAGATGAACATTTATGTTCATACTGCAGAGTTGAACAGAATCCAGAACAGCCAGCCTTTTGAGCTACATAACAAAAGTATCATGTGCACATGTGGACACACCCAGGTGGGTA
mPcsk9 OT9	TCTGTACCATGGAGCAAAGG	ACACTCTTTCCCTACACGACGCTCTTCCGATCTNNNNAACCTCCACGGGGGTATCTGAGG	TGGAGTTCAGACGTGTGCTCTTCCGATCTACCTGGCAAGTGGGGTACTGG	AACCTCCACGGGGGTATCTGAGGTCTTCTGCTGTAGTGTGTCCTTTCAGTCATCAATAACATGGGCAGGTACCATCCCCTCCGATGTGGGCGAGTACCACAAGTTTGCAAGGTCACAGGGCTGCTCTGTACCATGGAGCAAAGGCGGAAAGGAAACCTTGGGTGTCTGATGCATTGGAACCCAGTACCCCACTTGCCAGGT
mPcsk9 OT10	ACCATAACCAAGAGCAACAG	ACACTCTTTCCCTACACGACGCTCTTCCGATCTNNNNGTCTAAATGGGCAAGCAATCCCCT	TGGAGTTCAGACGTGTGCTCTTCCGATCTCCAGGATCCCACAGGGTCCTTCT	GTCTAAATGGGCAAGCAATCCCCTGTCCAGGGTCGATTCAGGGCTGTCTGTGAGAAGTCTCGGTGTCTTATGGAGGATTTCTACTGATGAGTAAAACACCATAACCAAGAGCAACAGGGGAGGGAAGGGTCTCCTGCAGCTTACATCTGACAGTCATCCAGGGTAGTCAGTGAAGGGACTCTCTCAGAAGGACCCTGTGGGATCCTGG
mPcsk9 OT11	TCCATAACTCAGAGCAACAG	ACACTCTTTCCCTACACGACGCTCTTCCGATCTNNNNTCCCCAGAGCCCAGGGAATATCA	TGGAGTTCAGACGTGTGCTCTTCCGATCTTGTTGCTCCGATGGAAGGATGGG	TCCCCAGAGCCCAGGGAATATCATGGGGGAATATAAGAGCTATAGGATGAGAATTGGTGCTACAGAATGCTGTTTGTGGATAAGACATGGCTGATGCATCCATAACTCAGAGCAACAGTGGTGACTTGCTCAAGACCTTCACAAGACTGAGCTGTCAACCTTCTACCCTGGATGGAAGACGGGATGGTAAGATCCCATCCTTCCATCGGAGCAACA
mPcsk9 OT12	GCCATACCCTGGGGCAGCAG	ACACTCTTTCCCTACACGACGCTCTTCCGATCTNNNNTGTGGAACCCACCCCCGATACA	TGGAGTTCAGACGTGTGCTCTTCCGATCTAGTGCTGATGGGCAAGGCATTTG	TGTGGAACCCACCCCCGATACACACACACCTTAAGTCGTACCTCTCTCAACATGTCTGCTGAAGCCACCTGCCCCGCGAGAGTAAGCAGGCGCCATACCCTGGGGCAGCAGTGGAGGCTATGATTTAGAATAACTGTGGTCCGGTCTCTCTAACATTTGCCGCTGTATTCATTCTAAGTTTAATGAGGGACAAATGCCTTGCCCATCAGCACT
mPcsk9 OT13	GCAACACCTTGGAGCAACTG	ACACTCTTTCCCTACACGACGCTCTTCCGATCTNNNNCCACCAGAAGCGCCCCAGAA	TGGAGTTCAGACGTGTGCTCTTCCGATCTGGGGAATCGCCTCCACTGCC	CCACCAGAAGCGCCCCAGAACTCCTTGCTGGCTAGTTGGCCTCTCATCAGCTCAGCCTGCCCAACTCAGCGTGGGGCTGTAGGTGCAACACCTTGGAGCAACTGAGGTATCAACAGCAGAGATAGAGATGGAGGAAGCTGCAGCAACAGAGGCAGTGGAGGCGATTCCCC
mPcsk9 OT14	GACATCCTTGGAGCAACTG	ACACTCTTTCCCTACACGACGCTCTTCCGATCTNNNNGTTCTTATTGGCCAGGGAGCCTT	TGGAGTTCAGACGTGTGCTCTTCCGATCTCTCCCCAAGTGACAGGAACCACG	GTTCTTATTGGCCAGGGAGCCTTTCTGCAGTTCTTTGTAAATCCAGCTAAAATGCAAACACTGACATCAATCATTTGAAATGAGGTGGCTGTCAGGTCCTCAGACATCCTTGGAGCAACTGTGGGTGAGTATTCCTGATGGGAATTTTCTCTCTTCATCCAGGAGTGAGGGCTCACTTGGTGCCCAACCTACAGGCTGGGTGGAGGGCTGGGCACCACGTGGTTCCTGTCACTTGGGGAG
Rpe65(R44X) gDNA	ACATCAGAGGAGACTGCCAG	ACACTCTTTCCCTACACGACGCTCTTCCGATCTNNNNAGCTGACAAATAACAAATAGGCACA	TGGAGTTCAGACGTGTGCTCTTCCGATCTGGCTCTACTCTGGTGAGGTCAG	GGCTCTACTCTGGTGAGGTCAGTCATGGACTTACCTTCTGTGGTATGTGACATGGCCCTCCTTGAAGTCAAACTTGTGCAAAAGGGCTTGTCCATCAAACAGGTGATAGAAAGGCTCAGATCCAACTTCAAAGAGCCCTGGCCCACATCAGAGGAGACTGCCAGTGAGCCAGAGGGGAATCCTGCCTGCAGCAAAGTGAGATATCAGGTGGTACTACTTACTAGATTTTCTATGTGCCTATTTGTTATTTGTCAGCT
Rpe65(R44X) cDNA	ACATCAGAGGAGACTGCCAG	ACACTCTTTCCCTACACGACGCTCTTCCGATCTNNNNTGTCCTCACCACTAACAGCT	TGGAGTTCAGACGTGTGCTCTTCCGATCTCTTCTCAGTCATTGCTCGAACA	CTTCTCAGTCATTGCTCGAACATAAGCATCAGTGCGGATGAATCTTCTGTGGTATGTGACATGGCCCTCCTTGAAGTCAAACTTGTGCAAAAGGGCTTGTCCATCAAACAGGTGATAGAAAGGCTCAGATCCAACTTCAAAGAGCCCTGGCCCACATCAGAGGAGACTGCCAGTGAGCCAGAGGGGAATCCTGCCTGTGACATGAGCTGTTAGTGGTGAGGACA
Mcm3ap cDNA	n/a	ACACTCTTTCCCTACACGACGCTCTTCCGATCTNNNNGCTTCCAAAGCCTGCGCCTG	TGGAGTTCAGACGTGTGCTCTTCCGATCTCCATGGAAACTTCCTCAGCGGC	GCTTCCAAAGCCTGCGCCTGTGTACTCTGACTCGGACCTGGTACAGGTGGTGGACGAGCTCATCCAGGAGGCTCTGCAAGTGGACTGTGAGGAAGTCAGCTCCGCTGGGGCAGCCTACGTAGCCGCAGCTCTGGGCGTTTCCAATGCTGCTGTGGAGGATCTGATTACTGCTGCGACCACGGGCATTCTGAGGCACGTTGCCGCTGAGGAAGTTTCCATGG
Perp cDNA	n/a	ACACTCTTTCCCTACACGACGCTCTTCCGATCTNNNNGCCATCGCCTTCGACATCAT	TGGAGTTCAGACGTGTGCTCTTCCGATCTAACAAGCATCTGGGGTCCAC	GCCATCGCCTTCGACATCATCGCGCTGGCCGGCCGCGGCTGGCTGCAGTCTAGCAACCACATCCAGACATCGTCGCTTTGGTGGAGGTGTTTCGACGAGGGCGGCGGCAGCGGCTCCTACGACGATGGCTGCCAGAGCCTCATGGAGTACGCATGGGGACGAGCAGCTGCAGCCACGCTTTTCTGTGGCTTTATCATCCTGTGCATCTGCTTCATTCTCTCGTTCTTCGCCCTGTGTGGACCCCAGATGCTTGTT
