# Supplementary material for: Engineered virus-like particles for efficient in vivo delivery of therapeutic proteins
Source: Cell. 2022 Jan 20;185(2):250–265.e16. doi: 10.1016/j.cell.2021.12.021 (PMC8809250; doi:10.1016/j.cell.2021.12.021)
Supplement: Table S3. Sequences of primers used for qPCR or RT-qPCR analyses, related to Figure 3 [file mmc3.xlsx]

## Sheet: Sheet1
Description	Forward primer sequence	Reverse primer sequence
qPCR detection of sgRNA	ACACTCTTTCCCTACACGACGCTCTTCCGATCTNNNNGTTTATCACAGGCTCCAGGAAG	TGGAGTTCAGACGTGTGCTCTTCCGATCTGGTGCCACTTTTTCAAGTTGATAAC
qPCR detection of BE-encoding DNA	ACGAGCACATTGCCAATCTG	GCCATTTCGATCACGATGTTC
