# Supplementary material for: Engineered virus-like particles for efficient in vivo delivery of therapeutic proteins
Source: Cell. 2022 Jan 20;185(2):250–265.e16. doi: 10.1016/j.cell.2021.12.021 (PMC8809250; doi:10.1016/j.cell.2021.12.021)
Supplement: Table S4. Sequences of Pcsk9 off-target sites identified by CIRCLE-seq, related to Figure 6 [file mmc4.xlsx]

## Sheet: Sheet1
Description	Spacer	Gene
On-target	CCCATACCTTGGAGCAACGG CGG	Pcsk9
OT1	GACATACCTTAAAGCAAAGG AGG	Intron; ELP3
OT2	CCCCTACCTTGGGGCAACAG TGG	Intergenic
OT3	CCCACCCTTTGGAG-AACGG TGG	LncRNA; LINC02006
OT4	CCCAG-CCTTGGGGCAACGG AGG	Intergenic
OT5	CACATATCTAGGAGCAA-GG AGG	Intergenic
OT6	CCCACACCC-GGAGCAACGG GGA	Intron; DDX6
OT7	TCCATACCC-GGAGCAACGA GGG	LncRNA; RP11-314D7.4
OT8	TTCAT-CCTTGGAGCAACGG TGA	LncRNA; FAM66D
OT9	TCTGTACCATGGAGCAAAGG CGG	LncRNA; RIKEN cDNA 4933424G05 gene
OT10	ACCATAACCAAGAGCAACAG GGG	Intron; Klhl3
OT11	TCCATAACTCAGAGCAACAG TGG	Intergenic
OT12	GCCATACCCTGGGGCAGCAG TGG	Intron; NCAM1
OT13	GCAACACCTTGGAGCAACTG AGG	Intron; SNRNP40
OT14	GACAT-CCTTGGAGCAACTG TGG	Intron; Fry
	Mismatches are denoted in red
